# Supplementary material for: First-Principles Investigation of the Effects of B-Type Medium Entropy Local Sublattice on the Physical Properties of ABX3 (A = K, Ag, Cu; B = SixGeySnzPb(1−x−y−z); X = Br, I) Metal Halide Perovskites
Source: Materials (Basel). 2026 Mar 10;19(6):1054. doi: 10.3390/ma19061054 (PMC13027416; doi:10.3390/ma19061054)
Supplement: Supplementary file 1 [file materials-19-01054-s001.zip]

Archive with 1 entries (1 files):
- materials-4130522-supplementary.pdf
